# Supplementary material for: The phylogeny and evolutionary history of tyrannosauroid dinosaurs
Source: Sci Rep. 2016 Feb 2;6:20252. doi: 10.1038/srep20252 (PMC4735739; doi:10.1038/srep20252)
Supplement: Supplementary Dataset 1 [file srep20252-s2.xls]

## Sheet: Phylogenetic Dataset 1-249
Brusatte & Carr (alphabetical authorship thus far) New Analysis
Scores in red are rescorings from Lu et al. 2014 (and previous Brusatte et al. analyses; for Yutyrannus are changes from Xu et al. 2012)
xread
366 32
# here	1	2	3	4	5	6	7	8	9	10	11	12	13	14	15	16	17	18	19	20	21	22	23	24	25	26	27	28	29	30	31	32	33	34	35	36	37	38	39	40	41	42	43	44	45	46	47	48	49
# Brusatte et al. published datasets	1	2	3	4	5	6	7	8	9	10	11	12	13	14	15	16	17	18	19	20	21	22	23	24	25	26	27	28	29	30	31	32	33	34	35	36	37	38	39	40	41	42	43	44	45	46	47	48	49
Allosaurus	0	1	0	0	0	0	0	0	0	0	0	0	0	1	0	1	0	0	0	0	0	0	1	0	0	0	0	0	0	1	0	0	0	1	1	0	0	0	0	0	0	0	0	0	0	2	1	0	1
Maniraptora	0	0	0	0	0	?	0	0	0	0	0	0	[01]	0	0	0	0	0	0	?	0	0	1	0	0	?	0	0	?	0	0	0	1	1	1	0	[01]	0	0	0	0	0	1	0	0	0	0	0	?
Ornithomimos	0	0	0	0	0	0	1	0	0	0	0	0	0	?	0	0	0	0	0	?	0	0	0	0	0	?	0	0	?	0	0	0	1	0	0	0	0	0	0	0	0	0	1	?	0	0	0	0	?
Compsogs	?	0	0	0	0	0	0	0	0	0	0	0	0	0	0	0	0	0	0	?	0	0	1	0	0	?	0	0	?	0	?	0	0	0	0	?	1	0	0	0	0	0	?	?	0	2	0	0	?
Kileskus	?	?	?	1	?	?	1	1	0	1	1	1	2	0	0	1	0	0	?	?	?	0	?	0	0	?	0	0	0	0	?	0	0	0	0	?	0	?	?	?	?	?	?	?	?	?	?	?	?
Guanlong	0	0	0	1	0	0	0	1	0	1	1	1	2	0	0	1	0	0	0	?	1	0	1	0	0	?	0	0	?	1	0	0	0	0	0	1	0	?	1	0	0	0	0	0	0	?	0	0	2
Proceratosaurus	0	0	?	1	0	0	1	1	0	1	1	1	2	?	0	1	0	0	0	?	1	0	1	0	0	?	0	0	?	1	?	0	0	0	0	1	0	?	1	?	?	?	0	?	0	?	?	?	?
Yutyrannus	0	1	0	1	1	0	1	1	0	1	1	1	1	?	1	1	0	0	2	?	0	0	1	0	0	?	?	1	?	1	?	0	0	0	0	1	0	?	1	1	?	?	0	0	0	?	0	1	1
Dilong	0	0	0	0	0	0	1	1	0	1	0	0	2	?	0	1	0	0	1	?	1	0	0	0	0	1	0	0	?	1	?	0	0	0	0	0	0	1	0	0	0	0	0	0	0	0	1	0	2
Sinotyrannus	?	?	?	1	?	?	?	1	0	?	1	?	1	?	1	1	1	0	?	?	?	0	?	?	?	?	0	?	?	1	?	0	0	?	?	?	?	?	1	?	?	?	?	?	?	?	?	?	?
Eotyrannus	?	?	?	0	?	?	1	1	?	1	0	0	1	0	1	1	1	0	?	?	?	?	?	?	?	?	0	0	?	0	?	0	1	?	?	?	?	2	0	1	1	0	0	0	0	?	1	0	0
Juratyrant	?	?	?	?	?	?	?	?	?	?	?	?	?	?	?	?	?	?	?	?	?	?	?	?	?	?	?	?	?	?	?	?	?	?	?	?	?	?	?	?	?	?	?	?	?	?	?	?	?
Aviatyrannis	?	?	?	?	?	?	?	?	?	?	?	?	?	?	?	?	?	?	?	?	?	?	?	?	?	?	?	?	?	?	?	?	?	?	?	?	?	?	?	?	?	?	?	?	?	?	?	?	?
Stokesosaurus	?	?	?	?	?	?	?	?	?	?	?	?	?	?	?	?	?	?	?	?	?	?	?	?	?	?	?	?	?	?	?	?	?	?	?	?	?	?	?	?	?	?	?	?	?	?	?	?	?
Xiongguanlong	0	0	1	0	0	?	1	1	0	2	0	0	1	?	?	?	?	0	?	?	1	?	?	0	0	?	0	1	?	0	?	0	1	?	0	0	1	1	0	0	1	0	1	0	?	?	0	0	0
Raptorex	?	1	1	0	0	?	1	1	1	2	0	0	?	0	0	0	0	0	1	0	1	1	0	0	0	1	0	1	0	0	1	0	1	1	1	0	2	2	0	1	1	0	1	0	0	2	0	0	0
Dryptosaurus	?	?	?	?	?	?	?	?	?	?	?	?	?	?	?	?	?	?	?	?	?	?	?	?	?	?	?	?	?	?	?	0	?	?	?	?	?	?	?	?	?	?	?	?	?	?	?	?	?
Appalachiosaurus	?	?	1	?	?	?	?	?	?	?	?	?	?	?	0	0	0	0	0	0	?	0	1	0	0	?	0	1	?	0	1	0	1	1	1	?	?	2	0	1	1	?	1	?	1	?	0	0	1
Albertosaurus	0	1	1	0	1	0	1	1	1	2	0	0	1	1	0	0	0	0	0	0	[01]	1	2	0	0	1	[01]	1	0	0	1	0	1	1	1	0	2	2	0	1	1	0	1	1	1	1	0	0	1
Gorgosaurus	0	1	1	0	1	0	1	1	1	2	0	0	1	?	0	0	0	0	0	0	[01]	1	2	0	0	1	0	1	0	0	1	0	1	1	1	0	2	2	0	1	1	0	1	1	1	2	0	0	1
A. remotus	0	0	?	0	1	?	?	?	?	?	?	?	?	?	?	?	?	0	?	?	?	?	1	?	0	?	?	1	?	0	?	0	1	?	?	?	2	2	0	1	1	?	1	?	?	?	0	?	?
A. altai	0	0	1	0	1	1	?	?	?	?	?	?	?	?	0	0	0	0	0	1	1	1	1	0	1	1	1	1	1	0	?	0	1	1	1	0	2	2	0	1	1	0	1	0	1	2	0	1	1
Qianzhousaurus	0	0	?	0	1	1	1	1	2	2	0	0	1	1	0	0	0	0	2	?	1	1	1	0	1	1	1	1	1	0	1	0	1	1	1	0	2	2	0	1	1	0	1	0	1	2	0	1	1
Daspletosaurus	0	1	1	0	1	0	1	1	2	2	0	0	1	1	1	0	0	0	2	0	1	1	2	0	0	2	1	1	1	0	2	2	1	1	1	0	2	2	0	1	2	1	1	1	1	2	0	1	1
D. n. sp.	0	1	?	0	1	0	1	?	2	?	0	0	1	?	1	0	0	0	2	0	1	[01]	2	0	0	2	1	1	1	0	2	2	1	1	1	0	2	2	0	1	2	1	1	1	1	?	0	1	1
Tarbosaurus	1	1	1	0	1	1	1	2	2	2	0	0	1	1	1	0	1	1	2	1	0	1	2	1	1	3	0	1	1	0	2	1	1	1	1	0	2	2	0	1	2	1	1	0	1	2	0	1	?
Tyrannosaurus	1	1	1	0	1	1	1	2	2	2	0	0	1	1	1	0	1	1	2	1	0	1	2	[01]	0	[13]	0	1	1	0	2	1	1	1	1	0	2	2	0	1	2	1	1	1	1	2	0	1	?
Bistahieversor	?	0	?	0	1	0	1	1	1	2	0	0	1	1	0	0	0	0	0	?	1	0	2	1	0	1	0	1	?	0	1	0	1	1	1	0	2	2	0	1	1	0	1	1	0	1	0	0	1
Teratophoneus	?	?	?	?	?	?	?	?	?	?	?	?	?	?	?	0	0	0	0	?	?	?	?	?	0	?	1	1	?	0	1	0	1	?	?	0	2	?	?	?	?	?	?	?	?	2	?	0	1
Lythronax	?	?	?	?	1	?	?	?	?	?	?	?	?	?	0	0	0	0	0	0	?	0	?	1	0	?	0	1	1	0	1	1	1	?	1	0	2	2	0	1	0	0	1	?	1	?	0	?	?
Zhuchengtyrannus	?	?	?	?	?	?	?	?	?	?	?	?	?	?	1	0	?	0	?	?	?	?	?	?	0	?	?	1	1	0	?	1	1	?	1	0	2	?	?	?	?	?	?	?	?	?	?	?	?
Nanuqsaurus	?	?	?	?	?	?	?	?	?	?	?	?	?	?	?	?	?	?	?	?	?	?	?	?	?	?	?	?	?	?	?	?	?	?	?	?	?	?	?	?	?	?	?	?	?	?	?	?	?
[truncated: 200 more columns]

## Sheet: Phylogenetic dataset 250-366
Brusatte & Carr (alphabetical authorship thus far) New Analysis
Scores in red are rescorings from Lu et al. 2014 (and previous Brusatte et al. analyses; for Yutyrannus are changes from Xu et al. 2012)
xread
366 32
# here	250	251	252	253	254	255	256	257	258	259	260	261	262	263	264	265	266	267	268	269	270	271	272	273	274	275	276	277	278	279	280	281	282	283	284	285	286	287	288	289	290	291	292	293	294	295	296	297	298
# Brusatte et al. published datasets	250	251	252	253	254	255	256	257	258	259	260	261	262	263	264	265	266	267	268	269	270	271	272	273	274	275	276	277	278	279	280	281	282	283	284	285	286	287	288	289	290	291	292	293	294	295	296	297	298
Allosaurus	0	0	1	0	0	1	0	1	0	0	0	0	0	0	0	0	0	0	1	0	0	?	0	0	0	1	0	1	0	0	0	1	0	0	0	0	0	0	1	0	2	0	1	1	0	0	0	0	0
Maniraptora	0	0	0	0	0	0	0	0	0	0	0	0	0	0	0	0	0	0	0	0	1	1	0	0	?	?	0	1	1	0	0	0	0	0	0	0	0	1	0	0	0	0	0	0	0	0	0	1	0
Ornithomimos	0	0	[01]	0	1	0	1	0	0	0	1	0	0	1	0	0	[01]	0	0	0	0	?	0	[01]	0	0	0	1	1	0	0	1	1	0	0	0	0	0	0	0	0	0	0	0	0	0	0	1	0
Compsogs	0	?	[01]	0	0	0	0	0	0	0	[01]	0	?	0	0	0	0	0	0	0	0	?	0	0	?	0	0	1	0	0	0	0	?	?	0	0	?	0	0	?	?	?	0	?	?	0	0	?	0
Kileskus	?	?	?	?	?	?	?	?	?	?	?	?	?	?	?	?	?	?	?	?	?	?	?	?	?	?	?	?	?	?	?	?	?	?	?	?	?	?	?	?	?	?	?	?	?	?	?	?	?
Guanlong	0	0	0	0	0	0	0	0	1	0	0	0	0	0	0	0	0	0	0	0	1	0	0	0	0	0	0	0	0	0	0	0	0	?	0	1	1	0	0	0	0	0	0	0	0	1	0	0	0
Proceratosaurus	?	?	?	?	?	?	?	?	?	?	?	?	?	?	?	?	?	?	?	?	?	?	?	?	?	?	?	?	?	?	?	?	?	?	?	?	?	?	?	?	?	?	?	?	?	?	?	?	?
Yutyrannus	0	?	0	0	0	0	0	0	1	?	?	1	0	0	0	1	0	0	0	0	1	1	?	0	?	1	0	1	0	0	1	0	0	?	0	1	?	?	1	?	?	?	[01]	0	0	1	0	?	?
Dilong	?	?	0	1	0	0	0	0	1	0	0	?	0	?	0	0	0	0	1	0	?	?	0	0	0	1	0	?	?	0	0	0	?	?	0	1	1	?	0	0	0	0	0	0	0	0	0	1	0
Sinotyrannus	?	?	?	?	?	0	0	?	1	0	?	0	?	?	0	0	0	0	1	?	?	?	?	?	?	?	?	?	?	?	?	?	?	?	?	?	?	?	?	?	?	?	?	?	?	?	?	?	?
Eotyrannus	0	0	?	?	?	0	0	?	1	?	?	?	?	?	?	?	?	?	?	?	?	?	?	?	?	?	?	?	?	?	?	?	?	?	?	?	?	?	?	?	?	?	?	?	0	1	?	?	?
Juratyrant	?	?	?	?	?	?	?	1	1	0	0	0	0	0	0	0	0	0	1	?	1	0	0	0	1	1	0	0	1	0	0	1	0	?	?	?	?	?	?	1	1	0	0	0	0	1	?	?	?
Aviatyrannis	?	?	?	?	?	?	?	?	1	0	?	0	0	0	0	0	0	0	0	?	?	?	?	?	?	?	?	?	?	?	?	?	?	?	?	?	?	?	?	?	?	?	?	?	?	?	?	?	?
Stokesosaurus	?	?	?	?	?	?	?	?	1	0	?	0	0	0	0	0	0	0	1	?	?	?	?	?	?	?	?	?	?	?	?	?	?	?	?	?	?	?	?	?	?	?	?	?	?	?	?	?	?
Xiongguanlong	?	?	?	?	?	?	?	1	1	?	1	0	1	?	?	0	0	1	1	?	?	?	?	?	?	?	?	?	?	?	?	?	?	0	1	1	1	0	0	1	2	?	?	?	?	?	?	?	?
Raptorex	1	?	?	?	1	1	1	1	0	1	1	1	1	1	0	0	0	1	0	0	1	1	?	?	?	1	1	1	2	1	0	1	?	?	1	?	?	1	?	1	2	?	0	?	1	?	?	1	1
Dryptosaurus	?	?	?	?	?	1	1	?	?	?	?	?	?	?	?	?	?	?	?	1	?	?	?	?	?	?	?	1	2	?	?	?	?	?	?	?	?	1	0	1	2	?	1	?	0	1	1	1	1
Appalachiosaurus	?	?	?	?	?	?	?	?	?	?	?	?	?	?	?	?	?	?	?	1	?	?	?	?	?	?	?	1	2	1	1	1	?	1	1	1	1	1	0	?	?	?	1	1	1	1	1	1	1
Albertosaurus	1	?	0	1	0	1	1	2	1	1	1	1	1	1	1	1	1	1	0	1	2	1	1	1	1	1	0	1	2	1	1	1	?	2	1	?	?	?	1	?	?	?	1	1	1	1	1	1	1
Gorgosaurus	1	1	0	1	0	1	1	2	1	1	1	1	1	1	1	0	1	1	0	1	2	1	1	1	1	1	0	1	2	1	1	1	?	1	1	1	?	1	1	?	2	?	1	1	1	1	1	1	1
A. remotus	?	?	?	?	?	?	?	?	?	?	?	?	?	?	?	?	?	?	?	?	?	?	?	?	?	?	?	?	?	?	?	?	?	?	?	?	?	?	?	?	?	?	?	?	?	?	?	?	?
A. altai	?	?	?	?	?	?	?	?	1	?	1	1	1	1	1	0	1	1	0	?	?	?	?	?	?	?	?	?	2	1	?	1	1	?	1	1	1	1	1	1	2	1	?	?	0	0	?	1	1
Qianzhousaurus	?	?	?	?	?	?	?	?	0	?	?	1	1	1	1	0	?	1	0	?	?	?	?	?	?	?	?	?	?	?	?	?	?	?	1	?	?	1	0	1	2	?	1	1	?	0	?	1	1
Daspletosaurus	1	?	1	1	1	1	1	2	1	1	1	1	1	1	1	1	1	1	0	1	?	1	1	1	1	1	1	1	2	1	1	1	1	?	1	2	2	1	0	?	2	?	1	1	?	1	1	1	1
D. n. sp.	?	?	?	?	?	?	?	?	1	1	?	1	1	?	?	1	?	1	?	1	2	1	?	?	?	1	1	1	2	1	?	1	1	2	1	2	2	1	1	1	2	1	1	1	1	1	1	1	1
Tarbosaurus	1	?	1	1	1	1	1	2	1	1	1	1	1	1	1	1	1	1	0	1	2	1	1	1	1	1	1	1	2	1	1	1	1	2	1	2	2	1	1	1	2	1	1	1	1	1	1	1	1
Tyrannosaurus	1	1	1	1	1	1	1	2	1	1	1	1	1	1	1	1	1	1	0	1	2	1	1	1	1	1	1	1	2	1	1	1	1	2	1	2	2	1	1	1	2	1	1	1	1	1	1	1	1
Bistahieversor	?	?	?	?	?	?	?	?	?	?	?	?	?	?	?	?	?	?	?	?	?	?	?	?	?	?	?	?	?	?	?	?	?	1	1	1	?	1	?	?	?	?	0	1	1	0	1	1	1
Teratophoneus	?	?	?	?	?	?	?	?	1	?	?	1	?	1	1	1	?	1	?	1	2	1	1	1	1	1	1	1	2	?	1	1	1	1	1	1	2	1	1	1	2	1	?	1	?	1	1	1	?
Lythronax	?	?	?	?	?	?	?	?	?	?	?	?	?	?	?	?	?	?	?	1	2	1	1	1	1	?	1	1	?	?	?	?	?	?	?	?	?	?	?	?	?	?	?	1	?	1	1	1	?
Zhuchengtyrannus	?	?	?	?	?	?	?	?	?	?	?	?	?	?	?	?	?	?	?	?	?	?	?	?	?	?	?	?	?	?	?	?	?	?	?	?	?	?	?	?	?	?	?	?	?	?	?	?	?
Nanuqsaurus	?	?	?	?	?	?	?	?	?	?	?	?	?	?	?	?	?	?	?	?	?	?	?	?	?	?	?	?	?	?	?	?	?	?	?	?	?	?	?	?	?	?	?	?	?	?	?	?	?
[truncated: 68 more columns]
